# Supplementary material for: Predicting Differences in Treatment Response and Survival Time of Lung Adenocarcinoma Patients Based on a Prognostic Risk Model of Glycolysis-Related Genes
Source: Front Genet. 2022 May 25;13:828543. doi: 10.3389/fgene.2022.828543 (PMC9174756; doi:10.3389/fgene.2022.828543)
Supplement: Supplementary file 3 [file DataSheet2.ZIP]

Archive with 13 entries (12 files):
- code/
- code/CliCor.R
- code/CliHeatmap.R
- code/GeneCor.R
- code/glycolysis09.glyGeneExp.pl
- code/ImmuneCor.R
- code/lasso.R
- code/nomogram code.R
- code/pRRophetic.R
- code/TCGA.cliCor.R
- code/tcgaTMB.diff.R
- code/TMB.pl
- TMB.txt
