# Supplementary material for: Predicting Differences in Treatment Response and Survival Time of Lung Adenocarcinoma Patients Based on a Prognostic Risk Model of Glycolysis-Related Genes
Source: Front Genet. 2022 May 25;13:828543. doi: 10.3389/fgene.2022.828543 (PMC9174756; doi:10.3389/fgene.2022.828543)
Supplement: Supplementary file 3 [file DataSheet2.ZIP › code/CliCor.R]

######Video source: https://ke.biowolf.cn
######ÉúÐÅ×ÔÑ§Íø: https://www.biowolf.cn/
######Î¢ÐÅ¹«ÖÚºÅ£ºbiowolf_cn
######ºÏ×÷ÓÊÏä£ºbiowolf@foxmail.com
######´ðÒÉÎ¢ÐÅ: 18520221056

#if (!requireNamespace("BiocManager", quietly = TRUE))
#    install.packages("BiocManager")
#BiocManager::install("limma")

#install.packages("ggpubr")


#ÒýÓÃ°ü
library(limma)
library(ggpubr)
riskFile="risk.txt"         #·çÏÕÎÄ¼þ
cliFile="clinical.txt"      #ÁÙ´²Êý¾ÝÎÄ¼þ
setwd("D:\\biowolf\\irlncRNA\\20.cliCor")     #ÐÞ¸Ä¹¤×÷Ä¿Â¼

#¶ÁÈ¡·çÏÕÎÄ¼þ
risk=read.table(riskFile, header=T, sep="\t", check.names=F, row.names=1)

#¶ÁÈ¡ÁÙ´²Êý¾ÝÎÄ¼þ
cli=read.table(cliFile, header=T, sep="\t", check.names=F, row.names=1)

#ºÏ²¢Êý¾Ý
samSample=intersect(row.names(risk), row.names(cli))
risk=risk[samSample,"riskScore",drop=F]
cli=cli[samSample,,drop=F]
rt=cbind(risk, cli)

#ÁÙ´²Ïà¹ØÐÔ·ÖÎö£¬Êä³öÍ¼ÐÎ½á¹û
for(clinical in colnames(rt[,2:ncol(rt)])){
	data=rt[c("riskScore", clinical)]
	colnames(data)=c("riskScore", "clinical")
	data=data[(data[,"clinical"]!="unknow"),]
	#ÉèÖÃ±È½Ï×é
	group=levels(factor(data$clinical))
	data$clinical=factor(data$clinical, levels=group)
	comp=combn(group,2)
	my_comparisons=list()
	for(i in 1:ncol(comp)){my_comparisons[[i]]<-comp[,i]}
	#»æÖÆÏäÏßÍ¼
	boxplot=ggboxplot(data, x="clinical", y="riskScore", color="clinical",
		          xlab=clinical,
		          ylab="Risk score",
		          legend.title=clinical,
		          add = "jitter")+ 
	    stat_compare_means(comparisons = my_comparisons)
	#Êä³öÍ¼Æ¬
	pdf(file=paste0(clinical, ".pdf"), width=5.5, height=5)
	print(boxplot)
	dev.off()
}


######Video source: https://ke.biowolf.cn
######ÉúÐÅ×ÔÑ§Íø: https://www.biowolf.cn/
######Î¢ÐÅ¹«ÖÚºÅ£ºbiowolf_cn
######ºÏ×÷ÓÊÏä£ºbiowolf@foxmail.com
######´ðÒÉÎ¢ÐÅ: 18520221056
