# Supplementary material for: Predicting Differences in Treatment Response and Survival Time of Lung Adenocarcinoma Patients Based on a Prognostic Risk Model of Glycolysis-Related Genes
Source: Front Genet. 2022 May 25;13:828543. doi: 10.3389/fgene.2022.828543 (PMC9174756; doi:10.3389/fgene.2022.828543)
Supplement: Supplementary file 3 [file DataSheet2.ZIP › code/GeneCor.R]

######Video source: https://ke.biowolf.cn
######ÉúÐÅ×ÔÑ§Íø: https://www.biowolf.cn/
######Î¢ÐÅ¹«ÖÚºÅ£ºbiowolf_cn
######ºÏ×÷ÓÊÏä£ºbiowolf@foxmail.com
######´ðÒÉÎ¢ÐÅ: 18520221056

#if (!requireNamespace("BiocManager", quietly = TRUE))
#    install.packages("BiocManager")
#BiocManager::install("limma")

#install.packages("ggpubr")


#ÒýÓÃ°ü
library(limma)
library(ggpubr)
gene="VCAN"              #»ùÒòÃû³Æ£¬ÐèÐÞ¸Ä
expFile="symbol.txt"     #±í´ïÊäÈëÎÄ¼þ
riskFile="risk.txt"      #·çÏÕÊäÈëÎÄ¼þ
setwd("D:\\biowolf\\irlncRNA\\24.geneCor")     #ÉèÖÃ¹¤×÷Ä¿Â¼

#¶ÁÈ¡±í´ïÊäÈëÎÄ¼þ
rt=read.table(expFile, header=T, sep="\t", check.names=F)
rt=as.matrix(rt)
rownames(rt)=rt[,1]
exp=rt[,2:ncol(rt)]
dimnames=list(rownames(exp),colnames(exp))
data=matrix(as.numeric(as.matrix(exp)),nrow=nrow(exp),dimnames=dimnames)
data=avereps(data)

#ÌáÈ¡Ä¿±ê»ùÒò±í´ïÁ¿
data=data[gene,,drop=F]
data=t(data)
rownames(data)=gsub("(.*?)\\-(.*?)\\-(.*?)\\-(.*)", "\\1\\-\\2\\-\\3", rownames(data))
data=avereps(data)

#¶ÁÈ¡·çÏÕÊäÈëÎÄ¼þ
risk=read.table(riskFile, header=T, sep="\t", check.names=F, row.names=1)

#²¡ÈË·çÏÕÖµºÍ±í´ïÊý¾ÝºÏ²¢
sameSample=intersect(row.names(risk), row.names(data))
risk=risk[sameSample, "risk",drop=F]
data=data[sameSample, , drop=F]
rt=cbind(risk, data)

#ÉèÖÃ±È½Ï×é
#rt[,gene][rt[,gene]>quantile(rt[,gene],0.99)]=quantile(rt[,gene],0.99)
rt$risk=factor(rt$risk, levels=c("low", "high"))
type=levels(factor(rt[,"risk"]))
comp=combn(type, 2)
my_comparisons=list()
for(i in 1:ncol(comp)){my_comparisons[[i]]<-comp[,i]}

#»æÖÆÐ¡ÌáÇÙÍ¼
pdf(file=paste0(gene, ".vioplot.pdf"), width=6, height=5)
ggviolin(rt, x="risk", y=gene, fill = "risk", 
         xlab="Risk", ylab=paste0(gene, " expression"),
         legend.title="Risk",
         palette=c("green", "red"),
         add = "boxplot", add.params = list(fill="white"))+ 
         stat_compare_means(comparisons = my_comparisons,symnum.args=list(cutpoints = c(0, 0.001, 0.01, 0.05, 1), symbols = c("***", "**", "*", "ns")),label = "p.signif")
dev.off()


######Video source: https://ke.biowolf.cn
######ÉúÐÅ×ÔÑ§Íø: https://www.biowolf.cn/
######Î¢ÐÅ¹«ÖÚºÅ£ºbiowolf_cn
######ºÏ×÷ÓÊÏä£ºbiowolf@foxmail.com
######´ðÒÉÎ¢ÐÅ: 18520221056
