# Supplementary material for: Predicting Differences in Treatment Response and Survival Time of Lung Adenocarcinoma Patients Based on a Prognostic Risk Model of Glycolysis-Related Genes
Source: Front Genet. 2022 May 25;13:828543. doi: 10.3389/fgene.2022.828543 (PMC9174756; doi:10.3389/fgene.2022.828543)
Supplement: Supplementary file 3 [file DataSheet2.ZIP › code/ImmuneCor.R]

######Video source: https://ke.biowolf.cn
######ÉúÐÅ×ÔÑ§Íø: https://www.biowolf.cn/
######Î¢ÐÅ¹«ÖÚºÅ£ºbiowolf_cn
######ºÏ×÷ÓÊÏä£ºbiowolf@foxmail.com
######´ðÒÉÎ¢ÐÅ: 18520221056

#if (!requireNamespace("BiocManager", quietly = TRUE))
#    install.packages("BiocManager")
#BiocManager::install("limma")

#install.packages("scales")
#install.packages("ggplot2")
#install.packages("ggtext")


#ÒýÓÃ°ü
library(limma)
library(scales)
library(ggplot2)
library(ggtext)
riskFile="risk.txt"      #·çÏÕÊäÈëÎÄ¼þ
immFile="infiltration_estimation_for_tcga.csv"     #ÃâÒßÏ¸°û½þÈóÎÄ¼þ
setwd("D:\\biowolf\\irlncRNA\\22.immuneCor")     #ÉèÖÃ¹¤×÷Ä¿Â¼

#¶ÁÈ¡·çÏÕÊäÈëÎÄ¼þ
risk=read.table(riskFile, header=T, sep="\t", check.names=F, row.names=1)

#¶ÁÈ¡ÃâÒßÏ¸°û½þÈóÎÄ¼þ
immune=read.csv(immFile, header=T, sep=",", check.names=F, row.names=1)
immune=as.matrix(immune)
rownames(immune)=gsub("(.*?)\\-(.*?)\\-(.*?)\\-(.*)", "\\1\\-\\2\\-\\3", rownames(immune))
immune=avereps(immune)

#¶Ô·çÏÕÎÄ¼þºÍÃâÒßÏ¸°û½þÈóÎÄ¼þÈ¡½»¼¯£¬µÃµ½½»¼¯ÑùÆ·
sameSample=intersect(row.names(risk), row.names(immune))
risk=risk[sameSample, "riskScore"]
immune=immune[sameSample,]

#¶Ô·çÏÕ´ò·ÖºÍÃâÒßÏ¸°û½øÐÐÏà¹ØÐÔ·ÖÎö
x=as.numeric(risk)
outTab=data.frame()
for(i in colnames(immune)){
	y=as.numeric(immune[,i])
	corT=cor.test(x, y, method="spearman")
	cor=corT$estimate
	pvalue=corT$p.value
	if(pvalue<0.05){
		outTab=rbind(outTab,cbind(immune=i, cor, pvalue))
	}
}
#Êä³öÏà¹ØÐÔ½á¹û
write.table(file="corResult.txt", outTab, sep="\t", quote=F, row.names=F)

#»æÖÆÆøÅÝÍ¼
corResult=read.table("corResult.txt", head=T, sep="\t")
corResult$Software=sapply(strsplit(corResult[,1],"_"), '[', 2)
corResult$Software=factor(corResult$Software,level=as.character(unique(corResult$Software[rev(order(as.character(corResult$Software)))])))
b=corResult[order(corResult$Software),]
b$immune=factor(b$immune,levels=rev(as.character(b$immune)))
colslabels=rep(hue_pal()(length(levels(b$Software))),table(b$Software))     #¶¨ÒåÑÕÉ«
pdf(file="cor.pdf", width=10, height=6)       #±£´æÍ¼Æ¬
ggplot(data=b, aes(x=cor, y=immune, color=Software))+
	labs(x="Correlation coefficient",y="Immune cell")+
	geom_point(size=4.1)+
	theme(panel.background=element_rect(fill="white",size=1,color="black"),
	      panel.grid=element_line(color="grey75",size=0.5),
	      axis.ticks = element_line(size=0.5),
	      axis.text.y = ggtext::element_markdown(colour=rev(colslabels)))
dev.off()


######Video source: https://ke.biowolf.cn
######ÉúÐÅ×ÔÑ§Íø: https://www.biowolf.cn/
######Î¢ÐÅ¹«ÖÚºÅ£ºbiowolf_cn
######ºÏ×÷ÓÊÏä£ºbiowolf@foxmail.com
######´ðÒÉÎ¢ÐÅ: 18520221056
