# Supplementary material for: Predicting Differences in Treatment Response and Survival Time of Lung Adenocarcinoma Patients Based on a Prognostic Risk Model of Glycolysis-Related Genes
Source: Front Genet. 2022 May 25;13:828543. doi: 10.3389/fgene.2022.828543 (PMC9174756; doi:10.3389/fgene.2022.828543)
Supplement: Supplementary file 3 [file DataSheet2.ZIP › code/lasso.R]

######Video source: https://ke.biowolf.cn
######ÉúÐÅ×ÔÑ§Íø: https://www.biowolf.cn/
######Î¢ÐÅ¹«ÖÚºÅ£ºbiowolf_cn
######ºÏ×÷ÓÊÏä£ºbiowolf@foxmail.com
######´ðÒÉÎ¢ÐÅ: 18520221056

#install.packages("glmnet")
#install.packages("survival")


#ÒýÓÃ°ü
library("glmnet")
library("survival")
coxSigFile="tcga.uniSigExp.txt"       #TCGAµ¥ÒòËØÏÔÖø»ùÒòµÄ±í´ïÎÄ¼þ
geoFile="geo.expTime.txt"             #GEOÊý¾Ý¿âÊäÈëÎÄ¼þ
setwd("C:\\biowolf\\pyroptosis\\21.model")        #ÉèÖÃ¹¤×÷Ä¿Â¼

#¶ÁÈ¡ÎÄ¼þ£¬²¢¶ÔÊäÈëÎÄ¼þ½øÐÐÕûÀí
rt=read.table(coxSigFile, header=T, sep="\t", check.names=F, row.names=1)
geo=read.table(geoFile, header=T, sep="\t", check.names=F, row.names=1)
sameGene=intersect(colnames(rt)[3:ncol(rt)], colnames(geo)[3:ncol(geo)])
rt=rt[,c("futime","fustat",sameGene)]
rt$futime[rt$futime<=0]=0.003

#¶ÔTCGAÊý¾Ý¹¹½¨Ä£ÐÍ
x=as.matrix(rt[,c(3:ncol(rt))])
y=data.matrix(Surv(rt$futime, rt$fustat))
fit=glmnet(x, y, family="cox", maxit=1000)
#lasso»Ø¹éÍ¼ÐÎ
pdf("lasso.lambda.pdf")
plot(fit, xvar = "lambda", label = TRUE)
dev.off()
#½»²æÑéÖ¤Í¼ÐÎ
cvfit=cv.glmnet(x, y, family="cox", maxit=1000)
pdf("lasso.cvfit.pdf")
plot(cvfit)
abline(v=log(c(cvfit$lambda.min,cvfit$lambda.1se)),lty="dashed")
dev.off()

#Êä³öÏà¹Ø»ùÒòÏµÊý
coef=coef(fit, s=cvfit$lambda.min)
index=which(coef != 0)
actCoef=coef[index]
lassoGene=row.names(coef)[index]
geneCoef=cbind(Gene=lassoGene, Coef=actCoef)
write.table(geneCoef, file="lasso.geneCoef.txt", sep="\t", quote=F, row.names=F)

#Êä³ötrain×é·çÏÕÖµ(TCGAÊý¾Ý¿â)
trainFinalGeneExp=rt[,lassoGene]
myFun=function(x){crossprod(as.numeric(x),actCoef)}
trainScore=apply(trainFinalGeneExp,1,myFun)
outCol=c("futime","fustat",lassoGene)
risk=as.vector(ifelse(trainScore>median(trainScore),"high","low"))
outTab=cbind(rt[,outCol],riskScore=as.vector(trainScore),risk)
write.table(cbind(id=rownames(outTab),outTab),file="trainRisk.txt",sep="\t",quote=F,row.names=F)

#Êä³ötest×é·çÏÕÖµ(GEOÊý¾Ý¿â)
rt=read.table(geoFile, header=T, sep="\t", check.names=F, row.names=1)
rt$futime=rt$futime/365
testFinalGeneExp=rt[,lassoGene]
testScore=apply(testFinalGeneExp,1,myFun)
outCol=c("futime","fustat",lassoGene)
risk=as.vector(ifelse(testScore>median(trainScore),"high","low"))
outTab=cbind(rt[,outCol],riskScore=as.vector(testScore),risk)
write.table(cbind(id=rownames(outTab),outTab),file="testRisk.txt",sep="\t",quote=F,row.names=F)


######Video source: https://ke.biowolf.cn
######ÉúÐÅ×ÔÑ§Íø: https://www.biowolf.cn/
######Î¢ÐÅ¹«ÖÚºÅ£ºbiowolf_cn
######ºÏ×÷ÓÊÏä£ºbiowolf@foxmail.com
######´ðÒÉÎ¢ÐÅ: 18520221056
