# Supplementary material for: Predicting Differences in Treatment Response and Survival Time of Lung Adenocarcinoma Patients Based on a Prognostic Risk Model of Glycolysis-Related Genes
Source: Front Genet. 2022 May 25;13:828543. doi: 10.3389/fgene.2022.828543 (PMC9174756; doi:10.3389/fgene.2022.828543)
Supplement: Supplementary file 3 [file DataSheet2.ZIP › code/nomogram code.R]

library(rms)
library(foreign)
library(survival)

setwd('C:\Users\000\Desktop\09_Nomogram') #设置工作目录
rt2 <- read.table('Cox.txt',header=T,sep=' ') #读取数据head(rt2) #查看数据集rt2
rt2$gender <- factor(rt2$gender,labels=c('F', 'M'))
rt2$stage <- factor(rt2$stage,labels=c('Stage1', 'Stage2', 'Stage3', 'Stage4'))
rt2$T <- factor(rt2$T,labels=c('T1', 'T2', 'T3', 'T4'))
rt2$M <- factor(rt2$M,labels=c('M0', 'M1'))
rt2$N <- factor(rt2$N,labels=c('N0', 'N1', 'N2', 'N3'))
rt2$risk <- factor(rt2$risk,labels=c('low', 'high'))
ddist <- datadist(rt2) #使用函数datadist()将数据打包options(datadist='ddist')


nom2 <- nomogram(f, fun=list(function(x) 
  surv(1, x), function(x) surv(2, x), function(x) surv(3, x)),lp=F, funlabel=c('1-year survival', '2-year survival', '3-year survival'),                
  maxscale=100,fun.at=c(0.99, 0.9, 0.8, 0.7, 0.6, 0.5, 0.4, 0.3,0.2,0.1,0.05))   #构建Nomogram图plot(nom2)   #输出Nomogram图
