# Supplementary material for: Predicting Differences in Treatment Response and Survival Time of Lung Adenocarcinoma Patients Based on a Prognostic Risk Model of Glycolysis-Related Genes
Source: Front Genet. 2022 May 25;13:828543. doi: 10.3389/fgene.2022.828543 (PMC9174756; doi:10.3389/fgene.2022.828543)
Supplement: Supplementary file 3 [file DataSheet2.ZIP › TMB.txt]

id	TMB
TCGA-95-A4VK-01A-11D-A25L-08	7.78947368421053
TCGA-17-Z027-01A-01W-0746-08	2.73684210526316
TCGA-NJ-A55R-01A-11D-A25L-08	7.47368421052632
TCGA-55-7907-01A-11D-2167-08	35.2894736842105
TCGA-55-A4DG-01A-11D-A24D-08	19.2631578947368
TCGA-86-8280-01A-11D-2284-08	1
TCGA-05-5715-01A-01D-1625-08	3.60526315789474
TCGA-55-7995-01A-11D-2184-08	20.3421052631579
TCGA-67-6216-01A-11D-1753-08	0.5
TCGA-05-4250-01A-01D-1105-08	10.9736842105263
TCGA-17-Z052-01A-01W-0747-08	1.42105263157895
TCGA-97-8179-01A-11D-2284-08	5.39473684210526
TCGA-55-8512-01A-11D-2393-08	1.15789473684211
TCGA-78-7539-01A-11D-2063-08	13.3157894736842
TCGA-17-Z031-01A-01W-0746-08	73.5789473684211
TCGA-05-4434-01A-01D-1265-08	0.921052631578947
TCGA-55-8621-01A-11D-2393-08	0.184210526315789
TCGA-55-7725-01A-11D-2167-08	4.15789473684211
TCGA-17-Z013-01A-01W-0746-08	1.78947368421053
TCGA-64-5779-01A-01D-1625-08	10.5526315789474
TCGA-86-7955-01A-11D-2184-08	9.39473684210526
TCGA-95-8494-01A-11D-2323-08	3
TCGA-86-8075-01A-11D-2238-08	0.973684210526316
TCGA-17-Z011-01A-01W-0746-08	3.31578947368421
TCGA-75-7025-01A-12D-1945-08	0.763157894736842
TCGA-97-8177-01A-11D-2284-08	0.605263157894737
TCGA-86-8585-01A-11D-2393-08	16.5526315789474
TCGA-55-A48Z-01A-12D-A24P-08	1.31578947368421
TCGA-44-7671-01A-11D-2063-08	7.36842105263158
TCGA-50-6590-01A-12D-1855-08	22.4473684210526
TCGA-95-A4VN-01A-11D-A25L-08	9.94736842105263
TCGA-86-8668-01A-11D-2393-08	0.842105263157895
TCGA-44-2668-01A-01D-A271-08	8.36842105263158
TCGA-75-7031-01A-11D-1945-08	6.39473684210526
TCGA-64-1679-01A-21D-2063-08	13.7105263157895
TCGA-44-6147-01A-31D-A27T-08	1.44736842105263
TCGA-99-8032-01A-11D-2238-08	10.8421052631579
TCGA-55-8208-01A-11D-2238-08	3.23684210526316
TCGA-44-5644-01A-21D-2036-08	30
TCGA-17-Z044-01A-01W-0746-08	3.89473684210526
TCGA-91-6840-01A-11D-1945-08	3.44736842105263
TCGA-L9-A5IP-01A-21D-A397-08	9.10526315789474
TCGA-55-8511-01A-11D-2393-08	15.0263157894737
TCGA-95-8039-01A-11D-2238-08	2.73684210526316
TCGA-49-4501-01A-01D-1265-08	1.18421052631579
TCGA-NJ-A4YP-01A-11D-A25L-08	14.8421052631579
TCGA-50-7109-01A-11D-2036-08	7
TCGA-97-A4M5-01A-11D-A24P-08	3.21052631578947
TCGA-67-4679-01B-01D-1753-08	8.76315789473684
TCGA-91-8499-01A-11D-2393-08	10.2894736842105
TCGA-91-7771-01A-11D-2167-08	4.05263157894737
TCGA-55-5899-01A-11D-1625-08	13.5526315789474
TCGA-91-6830-01A-11D-1945-08	4.52631578947368
TCGA-05-4425-01A-01D-1753-08	1.21052631578947
TCGA-97-7553-01A-21D-2036-08	0.789473684210526
TCGA-91-6835-01A-11D-1855-08	1.26315789473684
TCGA-50-5044-01A-21D-1855-08	2.39473684210526
TCGA-64-5778-01A-01D-1625-08	14.5526315789474
TCGA-67-3774-01A-01D-1040-01	3.47368421052632
TCGA-17-Z037-01A-01W-0746-08	3.73684210526316
TCGA-50-5072-01A-21D-1855-08	4.68421052631579
TCGA-55-8616-01A-11D-2393-08	14.1842105263158
TCGA-69-A59K-01A-11D-A25L-08	14.5526315789474
TCGA-73-7499-01A-11D-2184-08	1.55263157894737
TCGA-17-Z047-01A-01W-0747-08	0.421052631578947
TCGA-05-4249-01A-01D-1105-08	9.78947368421053
TCGA-55-8092-01A-11D-2238-08	16.0789473684211
TCGA-50-5935-01A-11D-1753-08	1.10526315789474
TCGA-17-Z059-01A-01W-0747-08	4.73684210526316
TCGA-J2-8194-01A-11D-2238-08	4.5
TCGA-86-8673-01A-11D-2393-08	13.4736842105263
TCGA-93-A4JP-01A-11D-A24P-08	0.552631578947368
TCGA-05-4417-01A-22D-1855-08	8.76315789473684
TCGA-MP-A4TJ-01A-51D-A25L-08	1.73684210526316
TCGA-75-7027-01A-11D-1945-08	7.76315789473684
TCGA-53-7626-01A-12D-2063-08	11.2105263157895
TCGA-69-7764-01A-11D-2167-08	2.44736842105263
TCGA-95-7562-01A-11D-2238-08	12.4210526315789
TCGA-86-6851-01A-11D-1945-08	25.2368421052632
TCGA-97-7546-01A-11D-2036-08	8.18421052631579
TCGA-78-8655-01A-11D-2393-08	3.28947368421053
TCGA-44-6779-01A-11D-1855-08	2.94736842105263
TCGA-44-2655-01A-01D-1553-08	3.60526315789474
TCGA-75-6214-01A-41D-1945-08	19.6578947368421
TCGA-05-5425-01A-02D-1625-08	14.4210526315789
TCGA-49-6744-01A-11D-1855-08	3.84210526315789
TCGA-91-6836-01A-21D-1855-08	15.0789473684211
TCGA-80-5607-01A-31D-1945-08	3.76315789473684
TCGA-78-7536-01A-11D-2063-08	19.3684210526316
TCGA-73-4675-01A-01D-1265-08	1.92105263157895
TCGA-73-4659-01A-01D-1265-08	6.52631578947368
TCGA-05-4384-01A-01D-1753-08	3.5
TCGA-MN-A4N4-01A-12D-A24P-08	36.7105263157895
TCGA-97-A4M0-01A-11D-A24P-08	11.8684210526316
TCGA-55-8301-01A-11D-2284-08	6.57894736842105
TCGA-97-8547-01A-11D-2393-08	1.60526315789474
TCGA-95-7948-01A-11D-2184-08	4
TCGA-38-6178-01A-11D-1753-08	1.05263157894737
TCGA-62-8402-01A-11D-2323-08	1.73684210526316
TCGA-78-7155-01A-11D-2036-08	48.1052631578947
TCGA-55-6978-01A-11D-1945-08	0.526315789473684
TCGA-17-Z018-01A-01W-0746-08	7.47368421052632
TCGA-97-A4M1-01A-11D-A24P-08	0.921052631578947
TCGA-55-1592-01A-01D-0969-08	15.6842105263158
TCGA-49-4488-01A-01D-1753-08	8.86842105263158
TCGA-49-4487-01A-21D-1855-08	6.84210526315789
TCGA-MP-A4TE-01A-22D-A25L-08	4.28947368421053
TCGA-86-8054-01A-11D-2238-08	6.81578947368421
TCGA-4B-A93V-01A-11D-A397-08	4.36842105263158
TCGA-44-7662-01A-11D-2063-08	15.4210526315789
TCGA-97-7938-01A-11D-2167-08	11.5526315789474
TCGA-44-A4SS-01A-11D-A24P-08	10.0789473684211
TCGA-55-8207-01A-11D-2238-08	9.92105263157895
TCGA-95-7039-01A-11D-1945-08	35.9210526315789
TCGA-17-Z053-01A-01W-0747-08	10.0789473684211
TCGA-55-A492-01A-11D-A24D-08	7.44736842105263
TCGA-35-3615-01A-01D-1040-01	3.73684210526316
TCGA-17-Z022-01A-01W-0746-08	38.1578947368421
TCGA-35-4122-01A-01D-1105-08	6.97368421052632
TCGA-55-8508-01A-11D-2393-08	5.18421052631579
TCGA-69-7978-01A-11D-2184-08	12.5526315789474
TCGA-05-4422-01A-01D-1265-08	1.21052631578947
TCGA-55-7903-01A-11D-2167-08	4.02631578947368
TCGA-MP-A4T2-01A-11D-A24P-08	1.71052631578947
TCGA-44-5645-01A-51D-A27T-08	1.10526315789474
TCGA-44-A479-01A-31D-A24D-08	7
TCGA-67-3770-01A-01D-0969-08	6.73684210526316
TCGA-49-AARO-01A-12D-A410-08	15.7631578947368
TCGA-97-A4LX-01A-11D-A24P-08	2.78947368421053
TCGA-55-8096-01A-11D-2238-08	3.13157894736842
TCGA-J2-A4AE-01A-21D-A24D-08	1.05263157894737
TCGA-17-Z045-01A-01W-0746-08	19.8947368421053
TCGA-MN-A4N5-01A-11D-A24P-08	13.3684210526316
TCGA-05-4427-01A-21D-1855-08	28.6315789473684
TCGA-91-6829-01A-21D-1855-08	18.3421052631579
TCGA-MN-A4N1-01A-11D-A24P-08	13.0263157894737
TCGA-38-7271-01A-11D-2036-08	0.815789473684211
TCGA-50-5045-01A-01D-1625-08	6.31578947368421
TCGA-44-A47G-01A-21D-A24D-08	0.815789473684211
TCGA-05-4426-01A-01D-1265-08	1.36842105263158
TCGA-05-5423-01A-01D-1625-08	4.5
TCGA-78-7540-01A-11D-2063-08	0.973684210526316
TCGA-55-6543-01A-11D-1753-08	0.578947368421053
TCGA-64-1676-01A-01D-0969-08	18.2105263157895
TCGA-44-8119-01A-11D-2238-08	18.5
TCGA-44-7667-01A-31D-2063-08	12.8684210526316
TCGA-17-Z060-01A-01W-0747-08	8.57894736842105
TCGA-05-4420-01A-01D-1265-08	8.76315789473684
TCGA-55-7910-01A-11D-2167-08	8.89473684210526
TCGA-05-4415-01A-22D-1855-08	6.18421052631579
TCGA-62-A46Y-01A-11D-A24D-08	1.02631578947368
TCGA-49-4506-01A-01D-1265-08	2.71052631578947
TCGA-55-8204-01A-11D-2238-08	5.86842105263158
TCGA-75-5147-01A-01D-1625-08	1
TCGA-55-8614-01A-11D-2393-08	6.44736842105263
TCGA-78-8660-01A-11D-2393-08	6.39473684210526
TCGA-62-8394-01A-11D-2323-08	2.34210526315789
TCGA-MP-A4TD-01A-32D-A25L-08	1.94736842105263
TCGA-05-4396-01A-21D-1855-08	7.89473684210526
TCGA-17-Z020-01A-01W-0746-08	2.07894736842105
TCGA-86-8281-01A-11D-2284-08	7.23684210526316
TCGA-55-8302-01A-11D-2323-08	16.8684210526316
TCGA-86-7953-01A-11D-2184-08	1.31578947368421
TCGA-50-5051-01A-21D-1855-08	3.18421052631579
TCGA-50-5942-01A-21D-1753-08	0.921052631578947
TCGA-75-5125-01A-01D-1753-08	4.23684210526316
TCGA-83-5908-01A-21D-2284-08	5.97368421052632
TCGA-NJ-A4YG-01A-22D-A25L-08	3.21052631578947
TCGA-55-8205-01A-11D-2238-08	12.1842105263158
TCGA-86-A4P7-01A-11D-A24P-08	1.05263157894737
TCGA-78-7159-01A-11D-2036-08	9.18421052631579
TCGA-55-8619-01A-11D-2393-08	0.131578947368421
TCGA-78-7161-01A-11D-2036-08	5.47368421052632
TCGA-44-2662-01A-01D-A271-08	4.65789473684211
TCGA-44-6775-01A-31D-A27T-08	1.36842105263158
TCGA-17-Z041-01A-01W-0746-08	3.02631578947368
TCGA-49-AAR3-01A-11D-A410-08	1.94736842105263
TCGA-78-7148-01A-11D-2036-08	6.10526315789474
TCGA-17-Z055-01A-01W-0747-08	11.9210526315789
TCGA-MP-A4TC-01A-11D-A24P-08	7.52631578947368
TCGA-86-8076-01A-31D-2238-08	1.31578947368421
TCGA-17-Z043-01A-01W-0746-08	6.23684210526316
TCGA-97-A4M7-01A-11D-A24P-08	8
TCGA-55-8094-01A-11D-2238-08	14.3684210526316
TCGA-17-Z042-01A-01W-0746-08	13.8421052631579
TCGA-99-8025-01A-11D-2238-08	14.0263157894737
TCGA-50-5931-01A-11D-1753-08	9.18421052631579
TCGA-69-7761-01A-11D-2167-08	0.684210526315789
TCGA-50-5936-01A-11D-1625-08	3.13157894736842
TCGA-75-6205-01A-11D-1753-08	0.605263157894737
TCGA-93-A4JO-01A-21D-A24P-08	0.657894736842105
TCGA-17-Z014-01A-01W-0746-08	11.3947368421053
TCGA-55-8620-01A-11D-2393-08	15.2368421052632
TCGA-MP-A4T9-01A-11D-A24P-08	0.394736842105263
TCGA-97-A4M2-01A-12D-A24P-08	0.131578947368421
TCGA-55-7570-01A-11D-2036-08	11.6315789473684
TCGA-55-7911-01A-11D-2167-08	6.05263157894737
TCGA-91-A4BC-01A-11D-A24D-08	10.6578947368421
TCGA-44-7661-01A-11D-2063-08	6.10526315789474
TCGA-55-6642-01A-11D-1855-08	3.81578947368421
TCGA-62-A46S-01A-11D-A24D-08	3.26315789473684
TCGA-64-5815-01A-01D-1625-08	4.89473684210526
TCGA-55-A48Y-01A-11D-A24D-08	8.39473684210526
TCGA-55-8507-01A-11D-2393-08	29.6315789473684
TCGA-99-8028-01A-11D-2238-08	4.07894736842105
TCGA-78-7163-01A-12D-2063-08	0.578947368421053
TCGA-L9-A7SV-01A-11D-A397-08	48.4210526315789
TCGA-55-7574-01A-11D-2036-08	3.31578947368421
TCGA-55-6985-01A-11D-1945-08	12.2894736842105
TCGA-55-7726-01A-11D-2167-08	3.02631578947368
TCGA-17-Z049-01A-01W-0746-08	19.0526315789474
TCGA-95-7043-01A-11D-1945-08	34.0526315789474
TCGA-05-4397-01A-01D-1265-08	25.8684210526316
TCGA-MP-A4SV-01A-11D-A24P-08	6.5
TCGA-49-AAQV-01A-11D-A397-08	0.894736842105263
TCGA-55-7281-01A-11D-2036-08	13.2368421052632
TCGA-05-4430-01A-02D-1265-08	5.89473684210526
TCGA-17-Z050-01A-01W-0747-08	4.65789473684211
TCGA-55-6975-01A-11D-1945-08	2.34210526315789
TCGA-50-8459-01A-11D-2323-08	2.42105263157895
TCGA-44-6148-01A-11D-1753-08	0.131578947368421
TCGA-38-A44F-01A-11D-A24D-08	0.157894736842105
TCGA-49-AAR2-01A-11D-A397-08	12.3157894736842
TCGA-69-7979-01A-11D-2184-08	43.2368421052632
TCGA-55-8203-01A-11D-2238-08	12.8684210526316
TCGA-17-Z004-01A-01W-0746-08	0.605263157894737
TCGA-MP-A4TA-01A-21D-A24P-08	9.13157894736842
TCGA-86-8279-01A-11D-2284-08	15.7631578947368
TCGA-49-AARQ-01A-11D-A410-08	20.7894736842105
TCGA-38-4628-01A-01D-1265-08	3.21052631578947
TCGA-64-5774-01A-01D-1625-08	4.28947368421053
TCGA-91-6831-01A-11D-1855-08	8.18421052631579
TCGA-55-7994-01A-11D-2184-08	47.0526315789474
TCGA-49-AAR4-01A-12D-A410-08	9
TCGA-78-7154-01A-11D-2036-08	7.76315789473684
TCGA-55-A4DF-01A-11D-A24D-08	21.2894736842105
TCGA-49-4514-01A-21D-1855-08	9.3421052631579
TCGA-95-7567-01A-11D-2063-08	24.3157894736842
TCGA-17-Z026-01A-01W-0746-08	21.4210526315789
TCGA-86-7714-01A-12D-2167-08	0.131578947368421
TCGA-64-1677-01A-01W-0928-08	5.28947368421053
TCGA-86-A456-01A-11D-A24D-08	8.3421052631579
TCGA-55-6969-01A-11D-1945-08	11.2105263157895
TCGA-55-6712-01A-11D-1855-08	2.97368421052632
TCGA-44-6144-01A-11D-1753-08	6.10526315789474
TCGA-55-6982-01A-11D-1945-08	4.65789473684211
TCGA-73-4666-01A-01D-1265-08	11.9210526315789
TCGA-78-8640-01A-11D-2393-08	20.1578947368421
TCGA-62-A46R-01A-11D-A24D-08	4.55263157894737
TCGA-78-7633-01A-11D-2063-08	3.55263157894737
TCGA-62-A46O-01A-11D-A24D-08	27.2894736842105
TCGA-17-Z058-01A-01W-0747-08	7.65789473684211
TCGA-50-5066-01A-01D-1625-08	6.34210526315789
TCGA-44-2661-01A-01D-1105-08	1
TCGA-05-4433-01A-22D-1855-08	1.13157894736842
TCGA-97-8552-01A-11D-2393-08	0.631578947368421
TCGA-97-8171-01A-11D-2284-08	1.57894736842105
TCGA-MP-A4TH-01A-31D-A25L-08	3.10526315789474
TCGA-49-4490-01A-21D-1855-08	0.710526315789474
TCGA-50-6595-01A-12D-1855-08	1.39473684210526
TCGA-86-8358-01A-11D-2323-08	34.3421052631579
TCGA-78-7535-01A-11D-2063-08	5.28947368421053
TCGA-L9-A743-01A-43D-A397-08	1.76315789473684
TCGA-NJ-A4YF-01A-12D-A25L-08	18.5789473684211
TCGA-64-1681-01A-11D-2063-08	1.36842105263158
TCGA-44-A47A-01A-21D-A24D-08	5
TCGA-55-8087-01A-11D-2238-08	0.763157894736842
TCGA-99-8033-01A-11D-2238-08	4.76315789473684
TCGA-86-7711-01A-11D-2063-08	6.15789473684211
TCGA-78-7166-01A-12D-2063-08	6.86842105263158
TCGA-69-8255-01A-11D-2284-08	8.6578947368421
TCGA-49-6743-01A-11D-1855-08	20
TCGA-62-A470-01A-11D-A24D-08	3.5
TCGA-67-3773-01A-01D-1040-01	3.21052631578947
TCGA-53-A4EZ-01A-12D-A24P-08	16.7631578947368
TCGA-L9-A8F4-01A-11D-A397-08	21.6052631578947
TCGA-O1-A52J-01A-11D-A25L-08	5.07894736842105
TCGA-86-8278-01A-11D-2284-08	1.78947368421053
TCGA-73-A9RS-01A-11D-A410-08	28.9210526315789
TCGA-50-5933-01A-11D-1753-08	13.0789473684211
TCGA-17-Z061-01A-01W-0747-08	5.71052631578947
TCGA-97-A4M6-01A-11D-A24P-08	0.815789473684211
TCGA-73-4670-01A-01D-1265-08	11.6578947368421
TCGA-55-8091-01A-11D-2238-08	0.552631578947368
TCGA-62-A472-01A-11D-A24D-08	1.65789473684211
TCGA-44-2657-01A-01D-1105-08	10.2368421052632
TCGA-L4-A4E5-01A-11D-A24P-08	10.4736842105263
TCGA-73-4676-01A-01D-1753-08	2.81578947368421
TCGA-75-5122-01A-01D-1753-08	2.36842105263158
TCGA-44-2665-01A-01D-A271-08	0.921052631578947
TCGA-17-Z048-01A-01W-0746-08	0.842105263157895
TCGA-55-6984-01A-11D-1945-08	0.657894736842105
TCGA-S2-AA1A-01A-12D-A397-08	3.15789473684211
TCGA-50-5049-01A-01D-1625-08	16.7894736842105
TCGA-J2-A4AG-01A-11D-A24D-08	1.78947368421053
TCGA-NJ-A55A-01A-11D-A25L-08	1.05263157894737
TCGA-55-A493-01A-11D-A24D-08	5.23684210526316
TCGA-MP-A4T7-01A-11D-A24P-08	3.5
TCGA-MP-A4T4-01A-11D-A25L-08	8.60526315789474
TCGA-91-6849-01A-11D-1945-08	3.78947368421053
TCGA-75-5126-01A-01D-1753-08	14.3947368421053
TCGA-78-7153-01A-11D-2036-08	2.18421052631579
TCGA-44-A47B-01A-11D-A24D-08	1.5
TCGA-MP-A4T8-01A-11D-A24P-08	3.63157894736842
TCGA-MP-A4SY-01A-21D-A24P-08	3.10526315789474
TCGA-95-7944-01A-11D-2184-08	7.34210526315789
TCGA-55-6968-01A-11D-1945-08	13.5
TCGA-55-A491-01A-11D-A24D-08	10.5
TCGA-J2-A4AD-01A-11D-A24D-08	7.97368421052632
TCGA-86-8056-01A-11D-2238-08	7.10526315789474
TCGA-17-Z005-01A-01W-0746-08	3.71052631578947
TCGA-93-7347-01A-11D-2184-08	2.78947368421053
TCGA-MP-A4TI-01A-21D-A24P-08	4.21052631578947
TCGA-55-7284-01B-11D-2238-08	1.13157894736842
TCGA-MP-A4SW-01A-21D-A24P-08	1.44736842105263
TCGA-91-8497-01A-11D-2393-08	1.21052631578947
TCGA-50-6591-01A-11D-1753-08	1.31578947368421
TCGA-86-7954-01A-11D-2184-08	4.47368421052632
TCGA-97-7552-01A-11D-2036-08	0.552631578947368
TCGA-44-7660-01A-11D-2063-08	9.86842105263158
TCGA-75-6206-01A-11D-1753-08	2.52631578947368
TCGA-05-4389-01A-01D-1265-08	5.94736842105263
TCGA-49-4505-01A-01D-1931-08	5.81578947368421
TCGA-50-6592-01A-11D-1753-08	7.21052631578947
TCGA-67-6215-01A-11D-1753-08	2.60526315789474
TCGA-62-A46P-01A-11D-A24D-08	8.10526315789474
TCGA-55-6979-01A-11D-1945-08	2.65789473684211
TCGA-44-5643-01A-01D-1625-08	4.02631578947368
TCGA-38-4629-01A-02D-1265-08	8.60526315789474
TCGA-50-5944-01A-11D-1753-08	2.07894736842105
TCGA-99-AA5R-01A-11D-A397-08	0.131578947368421
TCGA-17-Z036-01A-01W-0746-08	2.28947368421053
TCGA-55-6983-01A-11D-1945-08	2.28947368421053
TCGA-17-Z021-01A-01W-0746-08	2.63157894736842
TCGA-53-7813-01A-11D-2167-08	4.26315789473684
TCGA-38-4626-01A-01D-1553-08	2.26315789473684
TCGA-55-8506-01A-11D-2393-08	51.8421052631579
TCGA-NJ-A7XG-01A-12D-A397-08	0.894736842105263
TCGA-91-6848-01A-11D-1945-08	17.1315789473684
TCGA-62-8395-01A-11D-2323-08	1.55263157894737
TCGA-05-4418-01A-01D-1265-08	8.23684210526316
TCGA-93-7348-01A-21D-2036-08	2.07894736842105
TCGA-17-Z033-01A-01W-0746-08	3.21052631578947
TCGA-05-5428-01A-01D-1625-08	11.2894736842105
TCGA-44-3917-01A-01D-A271-08	6.02631578947368
TCGA-50-6597-01A-11D-1855-08	1.57894736842105
TCGA-44-3918-01A-01D-A271-08	22.4210526315789
TCGA-44-6774-01A-21D-1855-08	8.57894736842105
TCGA-55-6981-01A-11D-1945-08	1.34210526315789
TCGA-55-7913-01B-11D-2238-08	9.6578947368421
TCGA-91-6828-01A-11D-1855-08	7.34210526315789
TCGA-55-A48X-01A-11D-A24D-08	8.5
TCGA-73-4677-01A-01D-1265-08	7.71052631578947
TCGA-78-8648-01A-11D-2393-08	0.0263157894736842
TCGA-05-4424-01A-22D-1855-08	17.2368421052632
TCGA-86-8055-01A-11D-2238-08	0.815789473684211
TCGA-67-3772-01A-01W-0928-08	1.36842105263158
TCGA-17-Z051-01A-01W-0747-08	7.73684210526316
TCGA-44-6778-01A-11D-1855-08	11.1315789473684
TCGA-86-6562-01A-11D-1753-08	1.13157894736842
TCGA-55-8085-01A-11D-2238-08	8.36842105263158
TCGA-75-5146-01A-01D-1625-08	5.71052631578947
TCGA-05-4432-01A-01D-1265-08	14.7631578947368
TCGA-49-AARE-01A-11D-A410-08	42.8684210526316
TCGA-86-8073-01A-11D-2238-08	39.7631578947368
TCGA-93-A4JN-01A-11D-A24P-08	1.81578947368421
TCGA-44-7670-01A-11D-2063-08	33.4210526315789
TCGA-MP-A5C7-01A-11D-A25L-08	2.31578947368421
TCGA-05-4403-01A-01D-1265-08	4.18421052631579
TCGA-86-8674-01A-21D-2393-08	9.21052631578947
TCGA-44-8120-01A-11D-2238-08	18.9473684210526
TCGA-38-4631-01A-01D-1753-08	21.9210526315789
TCGA-05-4395-01A-01D-1265-08	8.57894736842105
TCGA-67-3771-01A-01D-1040-01	30.9736842105263
TCGA-78-7162-01A-21D-2063-08	1.52631578947368
TCGA-78-7147-01A-11D-2036-08	10.2368421052632
TCGA-44-6777-01A-11D-1855-08	8.71052631578947
TCGA-69-7763-01A-11D-2167-08	1.94736842105263
TCGA-95-A4VP-01A-21D-A25L-08	3.34210526315789
TCGA-97-8176-01A-11D-2393-08	4.26315789473684
TCGA-17-Z019-01A-01W-0746-08	0.105263157894737
TCGA-55-7728-01A-11D-2184-08	2.78947368421053
TCGA-55-7815-01A-11D-2167-08	3.68421052631579
TCGA-55-8615-01A-11D-2393-08	3.84210526315789
TCGA-55-7724-01A-11D-2167-08	3.28947368421053
TCGA-49-AAR0-01A-21D-A397-08	2.73684210526316
TCGA-50-8460-01A-11D-2323-08	0.736842105263158
TCGA-62-A46V-01A-11D-A24D-08	1.44736842105263
TCGA-55-8089-01A-11D-2238-08	32.3947368421053
TCGA-44-8117-01A-11D-2238-08	23.5263157894737
TCGA-NJ-A55O-01A-11D-A25L-08	2.28947368421053
TCGA-49-6767-01A-11D-1855-08	13.5263157894737
TCGA-55-1596-01A-01D-1040-01	5.68421052631579
TCGA-50-8457-01A-11D-2323-08	1.39473684210526
TCGA-50-6594-01A-11D-1753-08	16.6315789473684
TCGA-44-2659-01A-01D-0969-08	12.3421052631579
TCGA-49-4507-01A-01D-1265-08	5.68421052631579
TCGA-35-5375-01A-01D-1625-08	12.6578947368421
TCGA-86-8671-01A-11D-2393-08	0.0789473684210526
TCGA-55-6972-01A-11D-1945-08	7.86842105263158
TCGA-55-6970-01A-11D-1945-08	5.15789473684211
TCGA-44-A47F-01A-11D-A24D-08	2.10526315789474
TCGA-64-1680-01A-02D-0969-08	1.18421052631579
TCGA-44-6776-01A-11D-1855-08	6.10526315789474
TCGA-97-7941-01A-11D-2184-08	2.18421052631579
TCGA-69-7980-01A-11D-2184-08	23.0789473684211
TCGA-69-7973-01A-11D-2184-08	8.05263157894737
TCGA-50-5939-01A-11D-1625-08	2.10526315789474
TCGA-64-5775-01A-01D-1625-08	15.4736842105263
TCGA-17-Z030-01A-01W-0746-08	13.1315789473684
TCGA-38-4625-01A-01D-1553-08	17.1315789473684
TCGA-17-Z009-01A-01W-0746-08	0.184210526315789
TCGA-MP-A4TF-01A-11D-A25L-08	11.8157894736842
TCGA-49-6745-01A-11D-1855-08	3
TCGA-44-6145-01A-11D-1753-08	8.42105263157895
TCGA-55-7227-01A-11D-2036-08	5.05263157894737
TCGA-78-7149-01A-11D-2036-08	3.81578947368421
TCGA-73-7498-01A-12D-2184-08	3.55263157894737
TCGA-78-7158-01A-11D-2036-08	7.18421052631579
TCGA-38-4632-01A-01D-1753-08	13.7105263157895
TCGA-17-Z010-01A-01W-0746-08	8.1578947368421
TCGA-49-6742-01A-11D-1855-08	7.5
TCGA-55-1594-01A-01D-1040-01	6.15789473684211
TCGA-97-8172-01A-11D-2284-08	7.28947368421053
TCGA-L9-A443-01A-12D-A24D-08	7.07894736842105
TCGA-78-7146-01A-11D-2036-08	11.5263157894737
TCGA-86-8672-01A-21D-2393-08	8.23684210526316
TCGA-44-2666-01A-41D-A27T-08	0.657894736842105
TCGA-75-6207-01A-11D-1753-08	1.55263157894737
TCGA-17-Z056-01A-01W-0747-08	8.57894736842105
TCGA-05-4402-01A-01D-1265-08	1.71052631578947
TCGA-75-6211-01A-11D-1753-08	10.5263157894737
TCGA-93-A4JQ-01A-11D-A24P-08	1.28947368421053
TCGA-62-8398-01A-11D-2323-08	2.52631578947368
TCGA-95-7947-01A-11D-2184-08	16.6052631578947
TCGA-55-6971-01A-11D-1945-08	2.39473684210526
TCGA-78-7542-01A-21D-2063-08	11.1578947368421
TCGA-17-Z017-01A-01W-0746-08	6.60526315789474
TCGA-44-7659-01A-11D-2063-08	4.42105263157895
TCGA-78-8662-01A-11D-2393-08	36.3157894736842
TCGA-69-7765-01A-11D-2167-08	15.3947368421053
TCGA-17-Z007-01A-01W-0746-08	1.89473684210526
TCGA-50-5930-01A-11D-1753-08	32.0263157894737
TCGA-50-6673-01A-11D-1945-08	1.5
TCGA-L9-A50W-01A-12D-A397-08	0.815789473684211
TCGA-38-4627-01A-01D-1553-08	0.5
TCGA-75-6203-01A-11D-1753-08	0.289473684210526
TCGA-78-7145-01A-11D-2036-08	6.05263157894737
TCGA-97-7554-01A-11D-2036-08	12.4473684210526
TCGA-17-Z028-01A-01W-0746-08	12.9473684210526
TCGA-NJ-A4YQ-01A-11D-A25L-08	28.9736842105263
TCGA-55-8510-01A-11D-2393-08	8.28947368421053
TCGA-17-Z032-01A-01W-0746-08	2.97368421052632
TCGA-97-8175-01A-11D-2284-08	0.763157894736842
TCGA-J2-8192-01A-11D-2238-08	1.73684210526316
TCGA-78-7220-01A-11D-2036-08	26.5
TCGA-93-8067-01A-11D-2284-08	14.9473684210526
TCGA-55-8514-01A-11D-2393-08	8.57894736842105
TCGA-75-6212-01A-11D-1753-08	0.526315789473684
TCGA-38-4630-01A-01D-1265-08	4
TCGA-17-Z003-01A-01W-0746-08	6.26315789473684
TCGA-73-4668-01A-01D-1265-08	17.7105263157895
TCGA-50-5941-01A-11D-1753-08	7.81578947368421
TCGA-55-8090-01A-11D-2238-08	2.81578947368421
TCGA-49-AARN-01A-21D-A410-08	13.6315789473684
TCGA-69-7760-01A-11D-2167-08	2.02631578947368
TCGA-71-6725-01A-11D-1855-08	1.5
TCGA-17-Z054-01A-01W-0747-08	0.210526315789474
TCGA-86-8359-01A-11D-2323-08	4.73684210526316
TCGA-62-A46U-01A-11D-A24D-08	1.07894736842105
TCGA-86-7701-01A-11D-2167-08	5.39473684210526
TCGA-62-8399-01A-21D-2323-08	15.1578947368421
TCGA-55-7914-01A-11D-2167-08	5.05263157894737
TCGA-05-5429-01A-01D-1625-08	0.947368421052632
TCGA-69-7974-01A-11D-2184-08	13.8157894736842
TCGA-55-A57B-01A-12D-A397-08	0.894736842105263
TCGA-78-7156-01A-11D-2036-08	8.13157894736842
TCGA-50-5946-01A-11D-1753-08	19.7631578947368
TCGA-05-4405-01A-21D-1855-08	9.28947368421053
TCGA-71-8520-01A-11D-2393-08	2.55263157894737
TCGA-17-Z023-01A-01W-0746-08	11.2368421052632
TCGA-05-5420-01A-01D-1625-08	1.89473684210526
TCGA-55-8206-01A-11D-2238-08	0.789473684210526
TCGA-44-7669-01A-21D-2063-08	13.1578947368421
TCGA-MP-A4TK-01A-11D-A24P-08	8.76315789473684
TCGA-05-4410-01A-21D-1855-08	28.0789473684211
TCGA-62-8397-01A-11D-2323-08	0.894736842105263
TCGA-64-5781-01A-01D-1625-08	31.0789473684211
TCGA-55-7573-01A-11D-2036-08	1.42105263157895
TCGA-80-5608-01A-31D-1945-08	5.18421052631579
TCGA-55-A490-01A-11D-A24D-08	38.0526315789474
TCGA-55-7283-01A-11D-2036-08	5.57894736842105
TCGA-17-Z025-01A-01W-0746-08	6.78947368421053
TCGA-44-3396-01A-01D-1553-08	3.78947368421053
TCGA-55-A494-01A-11D-A24P-08	7.47368421052632
TCGA-50-6593-01A-11D-1753-08	8.26315789473684
TCGA-86-A4JF-01A-11D-A24P-08	34.9210526315789
TCGA-44-3398-01A-01D-1105-08	3.02631578947368
TCGA-86-8669-01A-11D-2393-08	3.73684210526316
TCGA-55-8097-01A-11D-2238-08	3.02631578947368
TCGA-97-8174-01A-11D-2284-08	4.07894736842105
TCGA-78-7160-01A-11D-2036-08	1.02631578947368
TCGA-97-7547-01A-11D-2036-08	4.78947368421053
TCGA-55-6986-01A-11D-1945-08	0.605263157894737
TCGA-17-Z001-01A-01W-0746-08	6.34210526315789
TCGA-78-7152-01A-11D-2036-08	4.94736842105263
TCGA-05-4382-01A-01D-1931-08	38.6578947368421
TCGA-55-6980-01A-11D-1945-08	0.315789473684211
TCGA-05-4244-01A-01D-1105-08	6.65789473684211
TCGA-17-Z062-01A-01W-0747-08	8.94736842105263
TCGA-44-2656-01A-41D-A27T-08	20.6315789473684
TCGA-91-6847-01A-11D-1945-08	2.05263157894737
TCGA-78-7167-01A-11D-2063-08	5.55263157894737
TCGA-55-6987-01A-11D-1945-08	4
TCGA-73-4662-01A-01D-1265-08	5.97368421052632
TCGA-55-7576-01A-11D-2063-08	10.0263157894737
TCGA-91-8496-01A-11D-2393-08	0.710526315789474
TCGA-35-4123-01A-01D-1105-08	8.6578947368421
TCGA-49-4512-01A-21D-1855-08	0.921052631578947
TCGA-73-4658-01A-01D-1753-08	5.05263157894737
TCGA-55-7727-01A-11D-2167-08	6.23684210526316
TCGA-44-7672-01A-11D-2063-08	3.34210526315789
TCGA-17-Z015-01A-01W-0746-08	15.8157894736842
TCGA-05-4398-01A-01D-1265-08	18.1315789473684
TCGA-49-6761-01A-31D-1945-08	5.02631578947368
TCGA-17-Z002-01A-01W-0746-08	0.105263157894737
TCGA-55-1595-01A-01D-0969-08	9.47368421052632
TCGA-44-3919-01A-02D-1458-08	1.02631578947368
TCGA-80-5611-01A-01D-1625-08	5.73684210526316
TCGA-97-7937-01A-11D-2167-08	13.3947368421053
TCGA-91-A4BD-01A-11D-A24D-08	0.736842105263158
TCGA-L9-A444-01A-21D-A24D-08	14.9210526315789
TCGA-69-8254-01A-11D-2284-08	2.28947368421053
TCGA-62-A471-01A-12D-A24D-08	3.23684210526316
TCGA-50-5068-01A-01D-1625-08	2.26315789473684
TCGA-17-Z057-01A-01W-0747-08	10.7631578947368
TCGA-49-AAR9-01A-21D-A410-08	20.7105263157895
TCGA-44-A4SU-01A-11D-A24P-08	3.55263157894737
TCGA-55-8299-01A-11D-2284-08	0.421052631578947
TCGA-49-4494-01A-01D-1265-08	5.39473684210526
TCGA-17-Z000-01A-01W-0746-08	3.42105263157895
TCGA-50-5932-01A-11D-1753-08	2.34210526315789
TCGA-49-4486-01A-01D-1265-08	3.63157894736842
TCGA-67-6217-01A-11D-1753-08	4.57894736842105
TCGA-99-7458-01A-11D-2036-08	12.8947368421053
TCGA-49-4510-01A-01D-1265-08	1.34210526315789
TCGA-55-8505-01A-11D-2393-08	1
TCGA-NJ-A4YI-01A-11D-A25L-08	14.1315789473684
TCGA-50-5055-01A-01D-1625-08	0.131578947368421
TCGA-MP-A4T6-01A-32D-A25L-08	1.94736842105263
TCGA-78-7537-01A-11D-2063-08	4.31578947368421
TCGA-53-7624-01A-11D-2063-08	25.6052631578947
TCGA-17-Z016-01A-01W-0746-08	9.81578947368421
TCGA-44-4112-01A-31D-A27T-08	12.9210526315789
TCGA-69-8253-01A-11D-2284-08	4.55263157894737
TCGA-44-6146-01A-31D-A27T-08	0.815789473684211
TCGA-86-7713-01A-11D-2063-08	4.86842105263158
TCGA-78-7150-01A-21D-2036-08	12.3157894736842
TCGA-86-8074-01A-11D-2238-08	1.92105263157895
TCGA-05-4390-01A-02D-1753-08	16.6842105263158
TCGA-97-A4M3-01A-11D-A24P-08	5.92105263157895
